# Supplementary material for: Prognostic Impact of H19/Cell Adhesion Molecules Circuitry on Prostate Cancer Biopsy
Source: Biomedicines. 2024 Oct 12;12(10):2322. doi: 10.3390/biomedicines12102322 (PMC11504315; doi:10.3390/biomedicines12102322)
Supplement: Supplementary file 1 [file biomedicines-12-02322-s001.zip]

Archive with 1 entries (1 files):
- biomedicines-3226815-supplementary.pdf
